# Supplementary material for: Emerging Cell-Based Therapies for Systemic Sclerosis: From Stem Cells to CAR-T Cells
Source: Curr Issues Mol Biol. 2026 Jan 12;48(1):76. doi: 10.3390/cimb48010076 (PMC12839790; doi:10.3390/cimb48010076)
Supplement: Supplementary file 1 [file cimb-48-00076-s001.zip]

Archive with 1 entries (1 files):
- cimb-4010048-supplementary.pdf
